# Supplementary material for: Gene Co-expression Networks Identifies Common Hub Genes Between Cutaneous Sarcoidosis and Discoid Lupus Erythematosus
Source: Front Med (Lausanne). 2020 Nov 25;7:606461. doi: 10.3389/fmed.2020.606461 (PMC7724034; doi:10.3389/fmed.2020.606461)
Supplement: Supplementary file 1 [file Table_1.XLSX]

## Sheet: Sheet1
rank	BonferoniP	termID	termName	termDefinition
1	5.69e-127	GO:0006955	immune response	Any immune system process that functions in the calibrated response of an organism to a potential internal or invasive threat.
2	1.38e-100	GO:0002376	immune system process	Any process involved in the development or functioning of the immune system, an organismal system for calibrated responses to potential internal or invasive threats.
3	8.09e-79	GO:0001775	cell activation	A change in the morphology or behavior of a cell resulting from exposure to an activating factor such as a cellular or soluble ligand.
4	2.03e-75	GO:0045321	leukocyte activation	A change in morphology and behavior of a leukocyte resulting from exposure to a specific antigen, mitogen, cytokine, cellular ligand, or soluble factor.
5	3.19e-68	GO:0050776	regulation of immune response	Any process that modulates the frequency, rate or extent of the immune response, the immunological reaction of an organism to an immunogenic stimulus.
6	6.85e-64	GO:0002682	regulation of immune system process	Any process that modulates the frequency, rate, or extent of an immune system process.
7	5.33e-57	GO:0002443	leukocyte mediated immunity	Any process involved in the carrying out of an immune response by a leukocyte.
8	1.1e-56	GO:0006952	defense response	Reactions, triggered in response to the presence of a foreign body or the occurrence of an injury, which result in restriction of damage to the organism attacked or prevention/recovery from the infection caused by the attack.
9	8.66e-56	GO:0002684	positive regulation of immune system process	Any process that activates or increases the frequency, rate, or extent of an immune system process.
10	4.26e-54	GO:0002250	adaptive immune response	An immune response mediated by cells expressing specific receptors for antigen produced through a somatic diversification process, and allowing for an enhanced secondary response to subsequent exposures to the same antigen (immunological memory).
